# Supplementary material for: Influence of the Bile Acid Transporter Genes ABCB4, ABCB8, and ABCB11 and the Farnesoid X Receptor on the Response to Ursodeoxycholic Acid in Patients with Nonalcoholic Steatohepatitis
Source: J Pers Med. 2023 Jul 24;13(7):1180. doi: 10.3390/jpm13071180 (PMC10381823; doi:10.3390/jpm13071180)
Supplement: Supplementary file 1 [file jpm-13-01180-s001.zip]

Archive with 1 entries (1 files):
- jpm-2482886-supplementary.pdf
